# Supplementary material for: The Anti-Tubercular Aminolipopeptide Trichoderin A Displays Selective Toxicity against Human Pancreatic Ductal Adenocarcinoma Cells Cultured under Glucose Starvation
Source: Pharmaceutics. 2023 Jan 14;15(1):287. doi: 10.3390/pharmaceutics15010287 (PMC9866366; doi:10.3390/pharmaceutics15010287)
Supplement: Supplementary file 1 [file pharmaceutics-15-00287-s001.zip]

Archive with 1 entries (1 files):
- pharmaceutics-2128652-supplementary.pdf
